# Supplementary material for: Genomic Sub-Classification of Ovarian Clear Cell Carcinoma Revealed by Distinct Mutational Signatures
Source: Cancers (Basel). 2021 Oct 19;13(20):5242. doi: 10.3390/cancers13205242 (PMC8533704; doi:10.3390/cancers13205242)
Supplement: Supplementary file 1 [file cancers-13-05242-s001.zip]

Archive with 1 entries (1 files):
- cancers-1368973-supplementary.pdf
